# Supplementary material for: Maxicircle architecture and evolutionary insights into Trypanosoma cruzi complex
Source: PLoS Negl Trop Dis. 2021 Aug 26;15(8):e0009719. doi: 10.1371/journal.pntd.0009719 (PMC8425572; doi:10.1371/journal.pntd.0009719)
Supplement: S1 Table — (XLSX) [file pntd.0009719.s011.xlsx]

## Sheet: Hoja1
S1 Table
Strain	DTU	# copies	% Identity vs consensus (mean)	% Internal identity
Dm28c	TcI	5	77.7365	97.15
Y	TcII	-	-	-
MT3663	TcIII	21	94.5732	95.0024
JoseJulio	TcIV	20	94.8626	94.94
BolFc10A	TcV	7	94.2627	95.1324
TCC	TcVI	22	92.2738	96.3432
Consensus tandem repeat
ATTAAATAAAAAAACATAAAAACAGGTAAAAATGTCAATTTTGACTGCAAACCGCATTAAATTGT
