# Supplementary material for: Maxicircle architecture and evolutionary insights into Trypanosoma cruzi complex
Source: PLoS Negl Trop Dis. 2021 Aug 26;15(8):e0009719. doi: 10.1371/journal.pntd.0009719 (PMC8425572; doi:10.1371/journal.pntd.0009719)
Supplement: S2 Data — (XLSX) [file pntd.0009719.s014.xlsx]

## Sheet: Hoja1
S2 Data
C4B63_101g14	C4B63_12g24	C4B63_16g110	C4B63_18g32	C4B63_21g101	C4B63_25g214	C4B63_28g161	C4B63_2g828	C4B63_32g239	C4B63_42g248	C4B63_4g525	C4B63_58g58	C4B63_70g123	C4B63_89g51
C4B63_101g25	C4B63_12g27	C4B63_16g116	C4B63_18g39	C4B63_21g102	C4B63_25g215	C4B63_28g165	C4B63_2g830	C4B63_32g240	C4B63_42g251	C4B63_4g536	C4B63_58g65	C4B63_70g126	C4B63_89g55
C4B63_101g33	C4B63_12g296	C4B63_16g117	C4B63_18g40	C4B63_21g104	C4B63_25g216	C4B63_28g168	C4B63_2g85	C4B63_32g242	C4B63_42g257	C4B63_4g538	C4B63_59g122	C4B63_70g127	C4B63_89g56
C4B63_101g34	C4B63_12g299	C4B63_16g120	C4B63_18g46	C4B63_21g111	C4B63_25g218	C4B63_28g176	C4B63_2g87	C4B63_32g243	C4B63_45g218	C4B63_4g544	C4B63_59g125	C4B63_70g57	C4B63_89g57
C4B63_102g45	C4B63_12g306	C4B63_16g291	C4B63_18g47	C4B63_21g112	C4B63_25g219	C4B63_28g178	C4B63_2g93	C4B63_32g248	C4B63_45g224	C4B63_4g64	C4B63_59g127	C4B63_70g60	C4B63_8g198
C4B63_102g46	C4B63_12g308	C4B63_16g292	C4B63_18g49	C4B63_21g250	C4B63_25g223	C4B63_28g180	C4B63_2g95	C4B63_32g250	C4B63_46g140c	C4B63_4g65	C4B63_59g131	C4B63_70g69	C4B63_8g199
C4B63_102g54	C4B63_12g343	C4B63_16g584c	C4B63_18g52	C4B63_21g252	C4B63_25g227	C4B63_28g28	C4B63_2g96	C4B63_32g253	C4B63_46g22	C4B63_4g69	C4B63_60g129	C4B63_70g75	C4B63_8g203
C4B63_10g115	C4B63_12g392	C4B63_16g87	C4B63_18g56	C4B63_21g253	C4B63_25g228	C4B63_28g32	C4B63_2g97	C4B63_32g254	C4B63_47g95	C4B63_4g93	C4B63_60g130	C4B63_70g79	C4B63_8g212
C4B63_10g139	C4B63_12g396	C4B63_16g88	C4B63_18g59	C4B63_21g257	C4B63_25g229	C4B63_28g34	C4B63_30g179	C4B63_32g255	C4B63_48g121	C4B63_51g103	C4B63_60g134	C4B63_70g80	C4B63_8g214
C4B63_10g150	C4B63_12g397	C4B63_16g89	C4B63_18g61	C4B63_21g277	C4B63_25g242	C4B63_28g35	C4B63_30g180	C4B63_34g103	C4B63_48g125	C4B63_51g105	C4B63_60g147	C4B63_70g82	C4B63_8g2665c
C4B63_10g154	C4B63_12g398	C4B63_16g92	C4B63_18g65	C4B63_21g31	C4B63_25g246	C4B63_28g40	C4B63_30g181	C4B63_34g105	C4B63_48g127	C4B63_51g106	C4B63_60g148	C4B63_70g84	C4B63_8g465
C4B63_10g157	C4B63_12g400	C4B63_16g95	C4B63_18g67	C4B63_21g33	C4B63_25g247	C4B63_28g45	C4B63_30g183	C4B63_34g109	C4B63_48g128	C4B63_51g107	C4B63_60g149	C4B63_70g88	C4B63_8g473
C4B63_10g302	C4B63_13g109	C4B63_16g97	C4B63_18g70	C4B63_21g49	C4B63_25g253	C4B63_28g48	C4B63_30g184	C4B63_34g110	C4B63_48g13	C4B63_51g86	C4B63_60g165	C4B63_70g89	C4B63_8g490
C4B63_10g306	C4B63_13g117	C4B63_16g98	C4B63_18g71	C4B63_21g53	C4B63_25g255	C4B63_28g50	C4B63_30g186	C4B63_34g111	C4B63_48g131	C4B63_51g91	C4B63_60g166	C4B63_70g90	C4B63_8g492
C4B63_10g307	C4B63_13g120	C4B63_16g99	C4B63_18g84	C4B63_21g58	C4B63_25g257	C4B63_28g54	C4B63_30g187	C4B63_34g113	C4B63_48g139	C4B63_51g92	C4B63_60g167	C4B63_70g94	C4B63_8g501
C4B63_10g431	C4B63_13g122	C4B63_175g10	C4B63_19g119	C4B63_21g61	C4B63_25g285	C4B63_28g58	C4B63_30g190	C4B63_34g117	C4B63_48g140	C4B63_51g93	C4B63_60g168	C4B63_70g95	C4B63_8g502
C4B63_10g433	C4B63_13g124	C4B63_175g11	C4B63_19g129	C4B63_21g75	C4B63_25g296	C4B63_28g65	C4B63_30g191	C4B63_34g222	C4B63_48g148	C4B63_51g96	C4B63_60g175	C4B63_70g98	C4B63_8g512
C4B63_10g436	C4B63_13g126	C4B63_175g13	C4B63_19g231	C4B63_21g76	C4B63_25g297	C4B63_28g93	C4B63_30g192	C4B63_34g367	C4B63_48g152	C4B63_52g137	C4B63_61g107	C4B63_70g99	C4B63_8g514
C4B63_10g437	C4B63_13g127	C4B63_175g16	C4B63_19g25	C4B63_21g88	C4B63_25g299	C4B63_28g97	C4B63_30g196	C4B63_35g169	C4B63_48g154	C4B63_52g138	C4B63_61g120	C4B63_75g58	C4B63_8g523
C4B63_10g440	C4B63_13g132	C4B63_175g18	C4B63_19g257	C4B63_21g93	C4B63_25g303	C4B63_2g107	C4B63_30g197	C4B63_35g170	C4B63_48g19	C4B63_52g149	C4B63_61g126	C4B63_75g59	C4B63_8g525
C4B63_10g447	C4B63_13g135	C4B63_17g115	C4B63_19g259	C4B63_21g96	C4B63_25g305	C4B63_2g26	C4B63_30g198	C4B63_35g171	C4B63_49g107	C4B63_52g152	C4B63_61g129	C4B63_75g60	C4B63_8g530
C4B63_10g448	C4B63_13g138	C4B63_17g1218c	C4B63_19g261	C4B63_21g98	C4B63_25g310	C4B63_2g28	C4B63_30g199	C4B63_35g172	C4B63_49g108	C4B63_52g153	C4B63_61g131	C4B63_75g61	C4B63_8g532
C4B63_10g449	C4B63_13g139	C4B63_17g250	C4B63_19g36	C4B63_21g99	C4B63_25g312	C4B63_2g29	C4B63_30g202	C4B63_35g174	C4B63_49g113	C4B63_52g154	C4B63_61g136	C4B63_76g52	C4B63_8g537
C4B63_10g452	C4B63_13g146	C4B63_17g257	C4B63_19g39	C4B63_22g100	C4B63_25g313	C4B63_2g32	C4B63_30g205	C4B63_35g175	C4B63_49g119	C4B63_52g156	C4B63_61g137	C4B63_7g105	C4B63_8g539
C4B63_10g454	C4B63_13g150	C4B63_17g258	C4B63_1g52	C4B63_22g45	C4B63_25g317	C4B63_2g33	C4B63_30g208	C4B63_38g154	C4B63_49g125	C4B63_52g157	C4B63_61g142	C4B63_7g116	C4B63_8g541
C4B63_10g457	C4B63_13g167	C4B63_17g264	C4B63_1g53	C4B63_22g46	C4B63_25g321	C4B63_2g36	C4B63_30g212	C4B63_38g155	C4B63_49g133	C4B63_52g162	C4B63_61g144	C4B63_7g127	C4B63_8g542
C4B63_10g458	C4B63_13g168	C4B63_17g268	C4B63_1g56	C4B63_22g48	C4B63_26g196	C4B63_2g382	C4B63_30g213	C4B63_38g41	C4B63_49g134	C4B63_52g163	C4B63_61g145	C4B63_7g137	C4B63_8g546
C4B63_10g462	C4B63_13g194	C4B63_17g269	C4B63_1g58	C4B63_22g51	C4B63_26g204	C4B63_2g385	C4B63_30g214	C4B63_38g47	C4B63_49g136	C4B63_52g48	C4B63_61g75	C4B63_7g228	C4B63_93g75
C4B63_10g464	C4B63_13g200	C4B63_17g273	C4B63_1g59	C4B63_22g56	C4B63_26g205	C4B63_2g386	C4B63_30g216	C4B63_38g48	C4B63_49g161	C4B63_52g49	C4B63_61g80	C4B63_7g349	C4B63_93g89
C4B63_10g470	C4B63_13g204	C4B63_17g276	C4B63_1g60	C4B63_22g57	C4B63_26g213	C4B63_2g393	C4B63_30g217	C4B63_38g64	C4B63_49g164	C4B63_52g50	C4B63_61g91	C4B63_7g355	C4B63_95g34
C4B63_10g478	C4B63_13g205	C4B63_188g40	C4B63_1g61	C4B63_22g60	C4B63_26g216	C4B63_2g397	C4B63_30g218	C4B63_38g66	C4B63_49g165	C4B63_52g58	C4B63_61g94	C4B63_7g357	C4B63_95g36
C4B63_10g480	C4B63_13g207	C4B63_188g41	C4B63_1g62	C4B63_22g68	C4B63_26g219	C4B63_2g403	C4B63_30g219	C4B63_38g67	C4B63_49g166	C4B63_52g66	C4B63_61g95	C4B63_80g23	C4B63_95g41
C4B63_10g482	C4B63_13g212	C4B63_188g42	C4B63_1g63	C4B63_22g80	C4B63_26g225	C4B63_2g405	C4B63_30g223	C4B63_38g74	C4B63_49g168	C4B63_53g155	C4B63_61g97	C4B63_80g27	C4B63_95g45
C4B63_10g483	C4B63_13g215	C4B63_18g135	C4B63_1g64	C4B63_22g82	C4B63_26g267	C4B63_2g408	C4B63_30g225	C4B63_38g81	C4B63_49g169	C4B63_53g159	C4B63_61g98	C4B63_80g31	C4B63_97g14
C4B63_10g486	C4B63_13g216	C4B63_18g136	C4B63_1g65	C4B63_22g83	C4B63_26g269	C4B63_2g419	C4B63_30g226	C4B63_38g84	C4B63_49g170	C4B63_53g162	C4B63_63g49	C4B63_80g33	C4B63_97g17
C4B63_10g488	C4B63_13g218	C4B63_18g138	C4B63_1g67	C4B63_22g87	C4B63_26g303	C4B63_2g48	C4B63_30g228	C4B63_38g86	C4B63_49g172	C4B63_54g171	C4B63_63g52	C4B63_80g35	C4B63_97g20
C4B63_10g515	C4B63_13g246	C4B63_18g14	C4B63_20g144	C4B63_22g88	C4B63_26g304	C4B63_2g50	C4B63_30g229	C4B63_38g90	C4B63_49g173	C4B63_54g22	C4B63_63g53	C4B63_80g36	C4B63_9g1798c
C4B63_112g11	C4B63_13g250	C4B63_18g151	C4B63_20g147	C4B63_22g90	C4B63_26g306	C4B63_2g534	C4B63_30g232	C4B63_3g1096	C4B63_49g176	C4B63_54g23	C4B63_63g55	C4B63_80g37	C4B63_9g219
C4B63_112g13	C4B63_13g258	C4B63_18g152	C4B63_20g149	C4B63_22g91	C4B63_26g307	C4B63_2g544	C4B63_31g1008c	C4B63_3g1102	C4B63_49g181	C4B63_54g33	C4B63_63g56	C4B63_80g39	C4B63_9g222
C4B63_112g19	C4B63_13g264	C4B63_18g162	C4B63_20g157	C4B63_22g94	C4B63_26g311	C4B63_2g551	C4B63_31g101	C4B63_3g1104	C4B63_49g184	C4B63_54g35	C4B63_63g58	C4B63_80g43	C4B63_9g225
C4B63_112g20	C4B63_13g272	C4B63_18g19	C4B63_20g160	C4B63_23g189	C4B63_27g173	C4B63_2g556	C4B63_31g102	C4B63_3g1108	C4B63_49g186	C4B63_55g171	C4B63_63g78	C4B63_83g24	C4B63_9g241
C4B63_112g23	C4B63_13g313	C4B63_18g209	C4B63_20g162	C4B63_23g227	C4B63_27g175	C4B63_2g61	C4B63_31g103	C4B63_3g1111	C4B63_49g190	C4B63_55g174	C4B63_63g79	C4B63_83g25	C4B63_9g251
C4B63_112g64	C4B63_13g316	C4B63_18g214	C4B63_20g167	C4B63_23g231	C4B63_27g177	C4B63_2g67	C4B63_31g104	C4B63_3g1116	C4B63_49g192	C4B63_55g175	C4B63_63g80	C4B63_83g29	C4B63_9g257
C4B63_112g65	C4B63_13g318	C4B63_18g216	C4B63_20g170	C4B63_23g233	C4B63_27g179	C4B63_2g68	C4B63_31g105	C4B63_3g1120	C4B63_49g65	C4B63_55g176	C4B63_63g83	C4B63_83g30	C4B63_9g262
C4B63_11g16	C4B63_13g323	C4B63_18g222	C4B63_20g171	C4B63_23g237	C4B63_27g180	C4B63_2g71	C4B63_31g106	C4B63_40g103	C4B63_49g66	C4B63_55g62	C4B63_63g89	C4B63_83g31	C4B63_9g313
C4B63_11g25	C4B63_13g34	C4B63_18g224	C4B63_20g172	C4B63_23g245	C4B63_27g181	C4B63_2g714	C4B63_31g107	C4B63_40g105	C4B63_49g78	C4B63_55g63	C4B63_69g22	C4B63_83g34	C4B63_9g325
C4B63_11g26	C4B63_13g345	C4B63_18g228	C4B63_20g176	C4B63_23g252	C4B63_27g182	C4B63_2g715	C4B63_31g110	C4B63_40g127	C4B63_49g81	C4B63_55g66	C4B63_6g220	C4B63_83g36	C4B63_9g328
C4B63_11g27	C4B63_13g347	C4B63_18g229	C4B63_20g184	C4B63_23g253	C4B63_27g183	C4B63_2g718	C4B63_31g112	C4B63_40g130	C4B63_49g82	C4B63_55g68	C4B63_6g221	C4B63_83g82	C4B63_9g330
C4B63_11g305c	C4B63_13g348	C4B63_18g230	C4B63_20g186	C4B63_23g255	C4B63_27g184	C4B63_2g722	C4B63_31g167	C4B63_40g158	C4B63_4g132	C4B63_55g71	C4B63_6g231	C4B63_84g17	C4B63_9g378
C4B63_11g38	C4B63_13g349	C4B63_18g234	C4B63_20g187	C4B63_23g261	C4B63_27g186	C4B63_2g723	C4B63_31g170	C4B63_40g159	C4B63_4g135	C4B63_55g72	C4B63_6g256	C4B63_84g23	C4B63_9g396
C4B63_11g71	C4B63_13g350	C4B63_18g236	C4B63_20g192	C4B63_23g271	C4B63_27g188	C4B63_2g726	C4B63_31g172	C4B63_40g160	C4B63_4g136	C4B63_55g74	C4B63_6g257	C4B63_85g40	C4B63_9g447
C4B63_11g77	C4B63_13g42	C4B63_18g240	C4B63_20g194	C4B63_23g28	C4B63_27g191	C4B63_2g73	C4B63_31g175	C4B63_40g71	C4B63_4g137	C4B63_55g77	C4B63_6g261	C4B63_85g47	C4B63_9g448
C4B63_11g79	C4B63_14g103	C4B63_18g247	C4B63_20g197	C4B63_23g31	C4B63_27g197	C4B63_2g735	C4B63_31g177	C4B63_40g74	C4B63_4g141	C4B63_55g78	C4B63_6g438	C4B63_85g48	C4B63_9g449
C4B63_11g84	C4B63_14g108	C4B63_18g251	C4B63_20g198	C4B63_23g43	C4B63_27g199	C4B63_2g738	C4B63_31g180	C4B63_40g76	C4B63_4g186	C4B63_55g81	C4B63_6g443	C4B63_85g59	C4B63_9g453
C4B63_11g91	C4B63_14g147	C4B63_18g260	C4B63_20g201	C4B63_23g44	C4B63_27g200	C4B63_2g74	C4B63_31g181	C4B63_40g78	C4B63_4g188	C4B63_55g82	C4B63_6g484	C4B63_85g67	C4B63_9g454
C4B63_11g92	C4B63_14g148	C4B63_18g263	C4B63_20g204	C4B63_23g70	C4B63_27g202	C4B63_2g749	C4B63_31g182	C4B63_40g80	C4B63_4g189	C4B63_55g86	C4B63_6g506	C4B63_85g69	C4B63_9g455
C4B63_11g95	C4B63_14g191	C4B63_18g267	C4B63_20g206	C4B63_23g81	C4B63_27g208	C4B63_2g75	C4B63_31g48	C4B63_40g85	C4B63_4g196	C4B63_55g87	C4B63_6g507	C4B63_85g73	C4B63_9g459
C4B63_127g30	C4B63_14g194	C4B63_18g268	C4B63_20g209	C4B63_24g184	C4B63_27g210	C4B63_2g753	C4B63_31g51	C4B63_40g94	C4B63_4g197	C4B63_55g90	C4B63_6g516	C4B63_85g78	C4B63_9g461
C4B63_127g31	C4B63_14g196	C4B63_18g271	C4B63_20g212	C4B63_24g185	C4B63_27g215	C4B63_2g754
C4B63_127g33	C4B63_14g224	C4B63_18g276	C4B63_20g215	C4B63_24g188	C4B63_27g216	C4B63_2g76
C4B63_128g228c	C4B63_14g38	C4B63_18g277	C4B63_20g220	C4B63_24g191	C4B63_27g222	C4B63_2g769
C4B63_128g43	C4B63_14g49	C4B63_18g278	C4B63_20g221	C4B63_24g223	C4B63_27g225	C4B63_2g775
C4B63_128g49	C4B63_14g52	C4B63_18g280	C4B63_20g225	C4B63_24g224	C4B63_27g226	C4B63_2g776
C4B63_128g55	C4B63_14g59	C4B63_18g283	C4B63_20g29	C4B63_24g227	C4B63_27g227	C4B63_2g780
C4B63_128g59	C4B63_14g61	C4B63_18g286	C4B63_20g34	C4B63_24g230	C4B63_27g229	C4B63_2g79
C4B63_128g61	C4B63_14g67	C4B63_18g291	C4B63_20g344	C4B63_24g268	C4B63_27g230	C4B63_2g792
C4B63_128g62	C4B63_14g92	C4B63_18g292	C4B63_20g357	C4B63_24g303	C4B63_27g231	C4B63_2g795
C4B63_128g63	C4B63_14g94	C4B63_18g294	C4B63_20g359	C4B63_24g304	C4B63_28g101	C4B63_2g804
C4B63_128g67	C4B63_14g95	C4B63_18g298	C4B63_20g36	C4B63_24g312	C4B63_28g105	C4B63_2g805
C4B63_12g18	C4B63_16g103	C4B63_18g300	C4B63_20g360	C4B63_25g117	C4B63_28g148	C4B63_2g807
C4B63_12g201	C4B63_16g104	C4B63_18g302	C4B63_20g37	C4B63_25g118	C4B63_28g152	C4B63_2g815
C4B63_12g202	C4B63_16g105	C4B63_18g305	C4B63_20g39	C4B63_25g184	C4B63_28g154	C4B63_2g817
C4B63_12g205	C4B63_16g107	C4B63_18g315	C4B63_20g40	C4B63_25g189	C4B63_28g155	C4B63_2g822
C4B63_12g22	C4B63_16g109	C4B63_18g316	C4B63_20g738c	C4B63_25g205	C4B63_28g159	C4B63_2g823
C4B63_31g52	C4B63_40g95	C4B63_4g208	C4B63_56g48	C4B63_6g520	C4B63_85g83	C4B63_9g488
C4B63_31g53	C4B63_40g98	C4B63_4g262	C4B63_56g50	C4B63_6g582	C4B63_87g28	C4B63_9g492
C4B63_31g56	C4B63_41g137	C4B63_4g272	C4B63_56g58	C4B63_6g585	C4B63_87g29	C4B63_9g513
C4B63_31g64	C4B63_41g138	C4B63_4g275	C4B63_56g86	C4B63_6g586	C4B63_87g31
C4B63_31g65	C4B63_41g78	C4B63_4g342	C4B63_57g117	C4B63_6g587	C4B63_87g33
C4B63_31g66	C4B63_41g79	C4B63_4g343	C4B63_57g118	C4B63_6g589	C4B63_87g41
C4B63_31g67	C4B63_41g80	C4B63_4g344	C4B63_57g119	C4B63_6g590	C4B63_89g41
C4B63_31g70	C4B63_42g195	C4B63_4g355	C4B63_57g82	C4B63_6g592	C4B63_89g42
C4B63_31g73	C4B63_42g198	C4B63_4g357	C4B63_57g85	C4B63_6g593	C4B63_89g43
C4B63_31g75	C4B63_42g228	C4B63_4g417	C4B63_57g87	C4B63_70g105	C4B63_89g44
C4B63_31g78	C4B63_42g237	C4B63_4g427	C4B63_57g88	C4B63_70g107	C4B63_89g45
C4B63_31g81	C4B63_42g239	C4B63_4g480	C4B63_57g90	C4B63_70g111	C4B63_89g46
C4B63_31g85	C4B63_42g240	C4B63_4g485	C4B63_57g91	C4B63_70g112	C4B63_89g47
C4B63_31g86	C4B63_42g242	C4B63_4g486	C4B63_58g45	C4B63_70g114	C4B63_89g48
C4B63_32g218	C4B63_42g244	C4B63_4g488	C4B63_58g52	C4B63_70g118	C4B63_89g49
C4B63_32g221	C4B63_42g245	C4B63_4g493	C4B63_58g53	C4B63_70g119	C4B63_89g50
